# Supplementary material for: Recommendation for a Standardised Method of Broth Microdilution Susceptibility Testing for Porcine Bordetella bronchiseptica
Source: PLoS One. 2015 Apr 24;10(4):e0123883. doi: 10.1371/journal.pone.0123883 (PMC4409320; doi:10.1371/journal.pone.0123883)
Supplement: S2 File — Table A. MIC values of 10 B. bronchiseptica isolates, 20 antimicrobial agents and two incubations times in five replicates. (XLSX) [file pone.0123883.s002.xlsx]

## Sheet: Tabelle1
Analysis after 20 hours					Table A
Experiment 1:
	MIC (µg/ml)
Antimicrobial Agent	Isolate 1 (DSM 10303)	Isolate 2 (DSM 13414)	Isolate 3 (B/24)	Isolate 4 (B/5)	Isolate 5 (B/77)	Isolate 6 (B/174)	Isolate 7 (B/101)	Isolate 8 (B/159)	Isolate 9 (B/41)	Isolate 10 (B/164)
florfenicol (FFN)	2	8	1	4	2	2	2	4	2	2
imipenem (IMI)	0.25	1	0.5	0.5	0.5	0.5	0.5	0.5	0.5	0.5
tiamulin (TIA)	≥ 128	≥ 128	≥ 128	≥ 128	≥ 128	≥ 128	≥ 128	≥ 128	≥ 128	≥ 128
nalidixic acid (NAL)	4	16	8	8	8	8	8	8	8	8
doxycyclin (DOX)	0.12	0.5	0.12	0.12	0.12	0.12	0.12	0.12	0.12	0.12
colistin (COL)	0.12	0.25	0.5	0.5	0.5	0.5	0.25	0.25	0.25	0.25
gentamicin (GEN)	2	1	2	2	2	2	2	2	2	2
enrofloxacin (Enro)	0.12	1	0.5	0.5	0.5	0.5	0.5	0.5	0.25	0.5
trimethoprim/sulfamethoxazole (SXT)	≤ 0,015/0,29	0,12/0,37	≤ 0,015/0,29	0,12/0,37	4,0/76,0	0,03/0,59	4,0/76,0	0,12/0,37	0,06/1,18	2,0/38,0
spiramycin (SPI)	64	≥ 256	128	≥ 256	128	128	128	128	128	128
tetracycline (TET)	1	1	0.5	0.5	0.5	0.5	0.5	0.5	0.5	0.5
tilmicosin (TIL)	32	128	32	32	32	32	16	16	32	32
chloramphenicol (CHL)	4	8	4	8	4	4	2	4	4	4
ampicilin (AMP)	4	16	16	8	8	16	16	8	8	8
amoxicilin/clavulanic acid 2:1 ratio (AUG2)	2,0/1,0	4,0/2,0	8,0/4,0	2,0/1,0	4,0/2,0	4,0/2,0	4,0/2,0	2,0/1,0	2,0/1,0	4,0/2,0
penicilin (PEN)	32	≥ 64	≥ 64	≥ 64	≥ 64	≥ 64	≥ 64	32	≥ 64	32
ceftiofur (XNL)	32	≥ 128	64	64	64	64	≥ 128	32	64	32
cefquinome (CQN)	8	32	16	16	16	16	16	8	16	8
cefotaxime (FOT)	32	≥ 64	≥ 64	32	≥ 64	≥ 64	≥ 64	32	≥ 64	≥ 64
cefoperazone (FOP)	2	8	4	4	4	8	4	2	4	4
Experiment 2:
	MIC (µg/ml)
Antimicrobial Agent	Isolate 1 (DSM 10303)	Isolate 2 (DSM 13414)	Isolate 3 (B/24)	Isolate 4 (B/5)	Isolate 5 (B/77)	Isolate 6 (B/174)	Isolate 7 (B/101)	Isolate 8 (B/159)	Isolate 9 (B/41)	Isolate 10 (B/164)
florfenicol (FFN)	2	8	1	4	2	2	1	4	8	2
imipenem (IMI)	0.25	0.25	0.5	0.5	0.5	0.5	0.5	0.5	0.5	0.5
tiamulin (TIA)	64	≥ 128	64	≥ 128	64	64	64	64	64	≥ 128
nalidixic acid (NAL)	4	16	8	8	8	8	8	8	8	4
doxycyclin (DOX)	0.06	0.5	0.12	0.12	0.06	0.12	0.12	0.12	0.5	0.12
colistin (COL)	0.12	0.25	0.25	0.25	0.25	0.25	0.25	0.25	0.25	0.25
gentamicin (GEN)	2	2	2	2	2	2	2	2	2	2
enrofloxacin (Enro)	0.12	1	0.5	0.5	0.5	0.5	0.25	0.25	0.5	0.5
trimethoprim/sulfamethoxazole (SXT)	≤ 0,015/0,29	0,25/4,75	≤ 0,015/0,29	0,12/0,37	2,0/38,0	0,03/0,59	1,0/19,0	0,06/1,18	0,06/1,18	2,0/38,0
spiramycin (SPI)	64	≥ 256	64	≥ 256	64	65	32	64	64	64
tetracycline (TET)	0.5	1	0.5	0.5	0.5	0.5	0.5	0.5	0.5	0.5
tilmicosin (TIL)	16	128	16	32	16	16	16	16	32	16
chloramphenicol (CHL)	2	8	2	4	4	4	2	4	4	4
ampicilin (AMP)	8	16	16	8	8	8	8	4	8	4
amoxicilin/clavulanic acid 2:1 ratio (AUG2)	2,0/1,0	4,0/2,0	2,0/1,0	2,0/1,0	4,0/2,0	2,0/1,0	2,0/1,0	2,0/1,0	2,0/1,0	2,0/1,0
penicilin (PEN)	32	≥ 64	32	≥ 64	≥ 64	32	≥ 64	≥ 64	≥ 64	≥ 64
ceftiofur (XNL)	64	≥ 128	32	64	64	32	64	32	64	64
cefquinome (CQN)	8	32	8	16	16	8	16	8	8	8
cefotaxime (FOT)	32	≥ 64	32	32	≥ 64	32	32	32	≥ 64	≥ 64
cefoperazone (FOP)	4	8	2	4	4	2	2	2	2	4
Experiment 3:
	MIC (µg/ml)
Antimicrobial Agent	Isolate 1 (DSM 10303)	Isolate 2 (DSM 13414)	Isolate 3 (B/24)	Isolate 4 (B/5)	Isolate 5 (B/77)	Isolate 6 (B/174)	Isolate 7 (B/101)	Isolate 8 (B/159)	Isolate 9 (B/41)	Isolate 10 (B/164)
florfenicol (FFN)	2	8	2	4	2	2	1	1	2	2
imipenem (IMI)	0.5	0.5	0.5	0.5	0.5	0.5	0.5	0.5	0.5	0.5
tiamulin (TIA)	64	≥ 128	64	≥ 128	64	64	64	64	64	64
nalidixic acid (NAL)	4	16	8	8	8	8	8	8	8	8
doxycyclin (DOX)	0.06	0.5	0.12	0.12	0.12	0.12	0.12	0.12	0.25	0.12
colistin (COL)	0.12	2	0.25	0.5	0.25	0.25	0.25	0.25	0.5	0.25
gentamicin (GEN)	2	1	2	2	2	2	2	2	2	2
enrofloxacin (Enro)	0.12	1	0.5	0.5	0.25	0.5	0.5	0.5	0.5	0.5
trimethoprim/sulfamethoxazole (SXT)	≤ 0,015/0,29	0,06/1,18	0,03/0,59	0,12/0,37	4,0/76,0	0,03/0,59	2,0/38,0	0,06/1,18	0,06/1,18	2,0/38,0
spiramycin (SPI)	64	≥ 256	128	≥ 256	128	128	≥ 256	128	128	128
tetracycline (TET)	0.5	1	0.5	0.5	0.5	0.5	0.5	0.5	0.5	0.5
tilmicosin (TIL)	32	128	16	32	32	32	32	32	32	32
chloramphenicol (CHL)	4	8	4	8	4	4	4	4	4	4
ampicilin (AMP)	8	16	16	8	16	8	16	8	8	16
amoxicilin/clavulanic acid 2:1 ratio (AUG2)	2,0/1,0	4,0/2,0	2,0/1,0	2,0/1,0	4,0/2,0	2,0/1,0	2,0/1,0	4,0/2,0	4,0/2,0	4,0/2,0
penicilin (PEN)	≥ 64	≥ 64	≥ 64	≥ 64	≥ 64	≥ 64	≥ 64	≥ 64	≥ 64	≥ 64
ceftiofur (XNL)	64	64	64	64	64	64	64	64	64	≥64
cefquinome (CQN)	8	32	16	16	16	16	16	16	16	16
cefotaxime (FOT)	≥ 64	≥ 64	≥ 64	≥ 64	≥ 64	≥ 64	≥ 64	≥ 64	≥ 64	≥ 64
cefoperazone (FOP)	2	8	4	4	4	4	4	4	4	2
Experiment 4:
	MIC (µg/ml)
Antimicrobial Agent	Isolate 1 (DSM 10303)	Isolate 2 (DSM 13414)	Isolate 3 (B/24)	Isolate 4 (B/5)	Isolate 5 (B/77)	Isolate 6 (B/174)	Isolate 7 (B/101)	Isolate 8 (B/159)	Isolate 9 (B/41)	Isolate 10 (B/164)
florfenicol (FFN)	1	8	2	4	2	2	1	4	4	1
imipenem (IMI)	0.12	0.12	0.25	0.5	0.25	0.25	0.5	0.5	0.5	0.5
tiamulin (TIA)	64	≥ 128	64	≥ 128	64	64	64	64	64	64
nalidixic acid (NAL)	4	16	8	8	8	8	4	8	8	8
doxycyclin (DOX)	0.06	0.25	0.12	0.12	0.06	0.12	0.06	0.12	0.12	0.06
colistin (COL)	0.06	0.12	0.25	0.25	0.25	0.25	0.5	0.25	0.25	0.25
gentamicin (GEN)	2	1	2	2	2	2	2	2	2	2
enrofloxacin (Enro)	0.25	0.5	0.5	0.5	0.5	0.5	0.25	0.5	0.25	0.25
trimethoprim/sulfamethoxazole (SXT)	≤ 0,015/0,29	0,12/2,38	≤ 0,015/0,29	0,12/2,38	2,0/38,0	0,03/0,6	1,0/19,0	0,06/1,19	0,03/0,6	2,0/38,0
spiramycin (SPI)	64	≥ 256	64	≥ 256	64	64	64	64	64	64
tetracycline (TET)	0.25	0.5	0.25	0.25	0.25	0.25	0.25	0.5	0.25	0.25
tilmicosin (TIL)	16	64	16	32	16	16	16	16	16	16
chloramphenicol (CHL)	2	16	4	4	4	2	2	2	8	2
ampicilin (AMP)	8	16	8	8	16	16	16	16	16	16
amoxicilin/clavulanic acid 2:1 ratio (AUG2)	2,0/1,0	2,0/1,0	2,0/1,0	2,0/1,0	4,0/2,0	4,0/2,0	4,0/2,0	4,0/2,0	4,0/2,0	4,0/2,0
penicilin (PEN)	≥ 64	≥ 64	≥ 64	≥ 64	≥ 64	≥ 64	≥ 64	≥ 64	≥ 64	≥ 64
ceftiofur (XNL)	64	64	64	64	64	64	64	64	≥ 128	≥ 128
cefquinome (CQN)	8	16	8	16	16	16	16	16	16	16
cefotaxime (FOT)	≥ 64	≥ 64	32	32	≥ 64	≥ 64	≥ 64	≥ 64	≥ 64	≥ 64
cefoperazone (FOP)	4	4	2	4	4	4	4	4	4	4
Experiment 5:
	MIC (µg/ml)
Antimicrobial Agent	Isolate 1 (DSM 10303)	Isolate 2 (DSM 13414)	Isolate 3 (B/24)	Isolate 4 (B/5)	Isolate 5 (B/77)	Isolate 6 (B/174)	Isolate 7 (B/101)	Isolate 8 (B/159)	Isolate 9 (B/41)	Isolate 10 (B/164)
florfenicol (FFN)	2	8	2	4	2	1	2	2	4	4
imipenem (IMI)	0.25	0.25	0.5	0.5	0.5	0.25	0.5	0.5	0.5	0.5
tiamulin (TIA)	64	≥ 128	64	≥ 128	64	≥ 128	≥ 128	64	≥ 128	≥ 128
nalidixic acid (NAL)	4	16	8	8	8	8	4	8	8	8
doxycyclin (DOX)	0.06	0.25	0.12	0.12	0.12	0.12	0.12	0.12	0.12	0.12
colistin (COL)	0.06	0.12	0.25	0.25	0.25	0.25	0.25	0.25	0.25	0.25
gentamicin (GEN)	2	2	2	2	2	2	2	2	2	2
enrofloxacin (Enro)	0.25	1	0.5	0.5	0.5	0.5	0.25	0.5	0.5	0.5
trimethoprim/sulfamethoxazole (SXT)	0,03/0,6	0,25/4,75	0,03/0,6	0,12/2,38	2,0/38,0	0,06/1,19	2,0/38,0	0,06/1,19	0,12/2,38	4,0/76,0
spiramycin (SPI)	64	≥ 256	128	≥ 256	64	64	64	64	64	128
tetracycline (TET)	0.25	0.5	0.25	0.5	0.25	0.5	0.25	0.25	0.5	0.5
tilmicosin (TIL)	16	64	16	32	16	16	32	16	32	32
chloramphenicol (CHL)	2	16	4	8	4	2	4	4	4	4
ampicilin (AMP)	8	16	16	8	16	16	16	16	16	16
amoxicilin/clavulanic acid 2:1 ratio (AUG2)	2,0/1,0	4,0/2,0	2,0/1,0	2,0/1,0	4,0/2,0	2,0/1,0	2,0/1,0	4,0/2,0	8,0/4,0	4,0/2,0
penicilin (PEN)	≥ 64	≥ 64	≥ 64	≥ 64	≥ 64	≥ 64	≥ 64	≥ 64	≥ 64	≥ 64
ceftiofur (XNL)	64	64	64	64	≥ 128	64	64	64	≥ 128	≥ 128
cefquinome (CQN)	8	32	16	16	16	8	16	8	16	16
cefotaxime (FOT)	≥ 64	≥ 64	≥ 64	≥ 64	≥ 64	≥ 64	≥ 64	≥ 64	≥ 64	≥ 64
cefoperazone (FOP)	4	8	4	4	4	4	4	4	4	4
Analysis after 24 hours
Experiment 1:
	MIC (µg/ml)
Antimicrobial Agent	Isolate 1 (DSM 10303)	Isolate 2 (DSM 13414)	Isolate 3 (B/24)	Isolate 4 (B/5)	Isolate 5 (B/77)	Isolate 6 (B/174)	Isolate 7 (B/101)	Isolate 8 (B/159)	Isolate 9 (B/41)	Isolate 10 (B/164)
florfenicol (FFN)	2	8	2	4	2	2	2	4	2	2
imipenem (IMI)	0.5	0.5	0.5	0.5	0.5	0.5	0.5	1	0.5	0.5
tiamulin (TIA)	≥ 128	≥ 128	≥ 128	≥ 128	≥ 128	≥ 128	≥ 128	≥ 128	≥ 128	≥ 128
nalidixic acid (NAL)	4	16	8	8	8	8	8	8	8	8
doxycyclin (DOX)	0.12	0.25	0.12	0.25	0.12	0.12	0.12	0.12	0.12	0.12
colistin (COL)	0.12	0.12	0.5	0.5	0.5	0.5	0.25	0.5	0.5	0.5
gentamicin (GEN)	2	1	2	2	2	2	2	2	2	2
enrofloxacin (Enro)	0.25	1	0.5	0.5	0.5	0.5	0.5	0.5	0.5	0.5
trimethoprim/sulfamethoxazole (SXT)	0,03/0,59	0,12/0,37	0,03/0,59	0,25/4,75	4,0/76,0	0,06/1,18	4,0/76,0	0,25/4,75	0,12/0,37	4,0/76,0
spiramycin (SPI)	128	≥ 256	128	≥ 256	128	128	128	128	128	128
tetracycline (TET)	1	1	0.5	0.5	0.5	0.5	0.5	0.5	0.5	0.5
tilmicosin (TIL)	32	128	32	32	32	32	32	32	32	32
chloramphenicol (CHL)	4	8	4	8	4	4	4	0.5	8	4
ampicilin (AMP)	8	16	16	8	8	16	16	16	16	16
amoxicilin/clavulanic acid 2:1 ratio (AUG2)	4,0/2,0	4,0/2,0	8,0/4,0	2,0/1,0	4,0/2,0	4,0/2,0	4,0/2,0	4,0/2,0	4,0/2,0	4,0/2,0
penicilin (PEN)	≥ 64	≥ 64	≥ 64	≥ 64	≥ 64	≥ 64	≥ 64	≥ 64	≥ 64	≥ 64
ceftiofur (XNL)	64	≥ 128	64	64	64	64	≥ 128	64	≥ 128	≥ 128
cefquinome (CQN)	8	32	16	16	16	16	16	16	32	16
cefotaxime (FOT)	32	≥ 64	≥ 64	32	≥ 64	≥ 64	≥ 64	≥ 64	≥ 64	≥ 64
cefoperazone (FOP)	8	8	4	4	4	8	4	2	8	8
Experiment 2:
	MIC (µg/ml)
Antimicrobial Agent	Isolate 1 (DSM 10303)	Isolate 2 (DSM 13414)	Isolate 3 (B/24)	Isolate 4 (B/5)	Isolate 5 (B/77)	Isolate 6 (B/174)	Isolate 7 (B/101)	Isolate 8 (B/159)	Isolate 9 (B/41)	Isolate 10 (B/164)
florfenicol (FFN)	2	8	2	4	2	2	2	4	8	2
imipenem (IMI)	0.25	0.25	0.5	0.5	0.5	0.5	0.5	1	0.5	0.5
tiamulin (TIA)	64	≥ 128	64	≥ 128	≥ 128	≥ 128	≥ 128	64	≥ 128	≥ 128
nalidixic acid (NAL)	4	16	8	8	8	8	8	8	8	8
doxycyclin (DOX)	0.06	0.5	0.12	0.25	0.12	0.12	0.12	0.12	0.5	0.12
colistin (COL)	0.25	0.25	0.5	0.5	0.25	0.5	0.5	0.25	0.5	0.25
gentamicin (GEN)	2	2	2	4	2	2	2	2	2	2
enrofloxacin (Enro)	0.25	1	0.5	0.5	0.5	0.5	0.5	0.5	0.5	0.5
trimethoprim/sulfamethoxazole (SXT)	0,25/4,75	0,25/4,75	0,03/0,59	0,12/0,37	4,0/76,0	0,06/1,18	4,0/76,0	0,12/0,37	0,06/1,18	4,0/76,0
spiramycin (SPI)	128	≥ 256	128	≥ 256	128	128	64	128	128	128
tetracycline (TET)	0.5	1	0.5	1	0.5	0.5	0.5	0.5	0.5	0.5
tilmicosin (TIL)	32	128	32	32	32	16	16	32	32	32
chloramphenicol (CHL)	4	8	4	8	4	4	4	4	4	4
ampicilin (AMP)	16	32	16	16	16	16	16	16	16	16
amoxicilin/clavulanic acid 2:1 ratio (AUG2)	4,0/2,0	4,0/2,0	2,0/1,0	8,0/4,0	4,0/2,0	4,0/2,0	4,0/2,0	4,0/2,0	4,0/2,0	4,0/2,0
penicilin (PEN)	32	≥ 64	≥ 64	≥ 64	≥ 64	≥ 64	≥ 64	≥ 64	≥ 64	≥ 64
ceftiofur (XNL)	64	≥ 128	64	64	64	64	≥ 128	64	≥ 128	≥ 128
cefquinome (CQN)	8	32	16	16	16	16	32	16	32	16
cefotaxime (FOT)	32	≥ 64	≥ 64	32	≥ 64	≥ 64	≥ 64	≥ 64	≥ 64	≥ 64
cefoperazone (FOP)	4	8	4	8	8	8	8	8	8	8
Experiment 3:
	MIC (µg/ml)
Antimicrobial Agent	Isolate 1 (DSM 10303)	Isolate 2 (DSM 13414)	Isolate 3 (B/24)	Isolate 4 (B/5)	Isolate 5 (B/77)	Isolate 6 (B/174)	Isolate 7 (B/101)	Isolate 8 (B/159)	Isolate 9 (B/41)	Isolate 10 (B/164)
florfenicol (FFN)	2	8	4	4	4	2	2	4	4	2
imipenem (IMI)	0.5	0.5	1	0.5	0.5	0.5	0.5	1	1	0.5
tiamulin (TIA)	≥ 128	≥ 128	≥ 128	≥ 128	≥ 128	≥ 128	≥ 128	≥ 128	≥ 128	≥ 128
nalidixic acid (NAL)	4	16	8	8	8	16	8	8	8	8
doxycyclin (DOX)	0.06	1	0.25	0.25	0.12	0.25	0.12	0.25	0.25	0.25
colistin (COL)	0.12	2	0.5	0.5	0.25	0.5	0.5	0.5	0.5	0.5
gentamicin (GEN)	4	2	2	2	2	2	2	2	4	2
enrofloxacin (Enro)	0.25	1	1	0.5	0.5	1	1	0.5	0.5	0.5
trimethoprim/sulfamethoxazole (SXT)	≤ 0,015/0,29	0,06/1,18	0,03/0,59	0,12/0,37	4,0/76,0	0,06/1,18	4,0/76,0	0,12/0,37	0,06/1,18	4,0/76,0
spiramycin (SPI)	128	≥ 256	128	≥ 256	128	128	≥ 256	128	128	128
tetracycline (TET)	0.5	1	0.5	0.5	0.5	0.5	0.5	2	0.5	0.5
tilmicosin (TIL)	32	128	16	32	32	32	32	32	32	32
chloramphenicol (CHL)	4	8	4	8	4	4	4	8	4	4
ampicilin (AMP)	8	16	16	8	32	16	16	16	16	16
amoxicilin/clavulanic acid 2:1 ratio (AUG2)	2,0/1,0	4,0/2,0	4,0/2,0	2,0/1,0	4,0/2,0	4,0/2,0	4,0/2,0	4,0/2,0	4,0/2,0	4,0/2,0
penicilin (PEN)	≥ 64	≥ 64	≥ 64	≥ 64	≥ 64	≥ 64	≥ 64	≥ 64	≥ 64	≥ 64
ceftiofur (XNL)	64	≥ 128	64	64	64	64	≥ 128	≥ 128	≥ 128	≥ 128
cefquinome (CQN)	8	32	16	16	16	16	32	16	32	32
cefotaxime (FOT)	≥ 64	≥ 64	≥ 64	≥ 64	≥ 64	≥ 64	≥ 64	≥ 64	≥ 64	≥ 64
cefoperazone (FOP)	4	8	4	4	8	8	4	8	4	8
Experiment 4:
	MIC (µg/ml)
Antimicrobial Agent	Isolate 1 (DSM 10303)	Isolate 2 (DSM 13414)	Isolate 3 (B/24)	Isolate 4 (B/5)	Isolate 5 (B/77)	Isolate 6 (B/174)	Isolate 7 (B/101)	Isolate 8 (B/159)	Isolate 9 (B/41)	Isolate 10 (B/164)
florfenicol (FFN)	2	8	2	4	4	2	2	4	4	2
imipenem (IMI)	0.25	0.12	0.5	0.5	0.5	0.5	0.5	0.5	0.5	0.5
tiamulin (TIA)	64	≥128	64	≥128	≥128	≥128	≥128	64	≥128	≥128
nalidixic acid (NAL)	4	16	8	8	8	8	8	8	8	8
doxycyclin (DOX)	0.06	0.25	0.12	0.12	0.12	0.12	0.12	0.12	0.12	0.12
colistin (COL)	0.12	0.12	0.25	0.25	0.25	0.25	0.5	0.25	0.25	0.25
gentamicin (GEN)	2	1	2	2	2	2	2	2	2	2
enrofloxacin (Enro)	0.25	1	0.5	0.5	0.5	0.5	0.25	0.5	0.5	0.5
trimethoprim/sulfamethoxazole (SXT)	≤ 0,015/0,29	0,25/4,75	0,03/0,6	0,12/2,38	4,0/76,0	0,06/1,19	2,0/38,0	0,12/2,38	0,06/1,19	4,0/76,0
spiramycin (SPI)	64	≥ 256	64	≥ 256	128	64	64	≥ 256	128	64
tetracycline (TET)	0.5	0.5	0.5	0.5	0.5	0.25	0.25	0.5	0.25	0.25
tilmicosin (TIL)	16	128	16	32	32	32	16	32	32	16
chloramphenicol (CHL)	4	16	4	8	4	4	4	4	8	4
ampicilin (AMP)	16	64	16	8	16	16	16	16	16	16
amoxicilin/clavulanic acid 2:1 ratio (AUG2)	4,0/2,0	4,0/2,0	4,0/2,0	2,0/1,0	4,0/2,0	4,0/2,0	4,0/2,0	4,0/2,0	4,0/2,0	4,0/2,0
penicilin (PEN)	≥ 64	≥ 64	≥ 64	≥ 64	≥ 64	≥ 64	≥ 64	≥ 64	≥ 64	≥ 64
ceftiofur (XNL)	64	≥ 128	64	64	64	≥ 128	64	≥ 128	≥ 128	≥ 128
cefquinome (CQN)	16	32	16	16	16	16	16	16	16	32
cefotaxime (FOT)	≥ 64	≥ 64	≥ 64	≥ 64	≥ 64	≥ 64	≥ 64	≥ 64	≥ 64	≥ 64
cefoperazone (FOP)	4	8	4	4	4	4	4	4	4	4
Experiment 5:
	MIC (µg/ml)
Antimicrobial Agent	Isolate 1 (DSM 10303)	Isolate 2 (DSM 13414)	Isolate 3 (B/24)	Isolate 4 (B/5)	Isolate 5 (B/77)	Isolate 6 (B/174)	Isolate 7 (B/101)	Isolate 8 (B/159)	Isolate 9 (B/41)	Isolate 10 (B/164)
florfenicol (FFN)	4	16	4	4	4	2	2	4	4	4
imipenem (IMI)	0.25	0.25	0.5	0.5	0.5	0.5	0.5	0.5	0.5	0.5
tiamulin (TIA)	64	≥ 128	≥ 128	≥ 128	≥ 128	≥ 128	≥ 128	64	≥ 128	≥ 128
nalidixic acid (NAL)	4	16	8	8	8	8	8	8	8	8
doxycyclin (DOX)	0.06	0.5	0.12	0.25	0.12	0.12	0.12	0.12	0.12	0.12
colistin (COL)	0.06	0.12	0.25	0.25	0.25	0.25	0.25	0.25	0.25	0.25
gentamicin (GEN)	2	2	2	2	2	2	2	2	2	2
enrofloxacin (Enro)	0.25	1	0.5	0.5	0.5	0.5	0.5	0.5	0.5	0.5
trimethoprim/sulfamethoxazole (SXT)	0,03/0,6	0,25/4,75	0,03/0,6	0,12/2,38	2,0/38,0	0,06/1,19	4,0/76,0	0,12/2,38	0,25/4,75	4,0/76,0
spiramycin (SPI)	64	≥ 256	128	≥ 256	64	64	128	64	128	128
tetracycline (TET)	0.25	1	0.5	0.5	0.25	0.5	0.5	0.5	0.5	0.5
tilmicosin (TIL)	16	64	16	32	16	16	32	32	32	32
chloramphenicol (CHL)	4	16	4	8	4	4	4	8	8	4
ampicilin (AMP)	16	32	16	8	16	16	16	16	16	16
amoxicilin/clavulanic acid 2:1 ratio (AUG2)	2,0/1,0	4,0/2,0	2,0/1,0	2,0/1,0	4,0/2,0	2,0/1,0	4,0/2,0	4,0/2,0	8,0/4,0	4,0/2,0
penicilin (PEN)	≥ 64	≥ 64	≥ 64	32	≥ 64	≥ 64	≥ 64	≥ 64	≥ 64	≥ 64
ceftiofur (XNL)	64	64	64	64	≥ 128	64	≥ 128	≥ 128	≥ 128	≥ 128
cefquinome (CQN)	16	32	16	16	16	16	16	16	16	32
cefotaxime (FOT)	≥ 64	≥ 64	≥ 64	≥ 64	≥ 64	≥ 64	≥ 64	≥ 64	≥ 64	≥ 64
cefoperazone (FOP)	4	8	4	4	4	8	4	4	4	8
